# Supplementary material for: Identifying functional movement deficits in mild to moderate adolescent idiopathic scoliosis: a cross-sectional study
Source: Front Pediatr. 2026 Apr 10;14:1681171. doi: 10.3389/fped.2026.1681171 (PMC13106283; doi:10.3389/fped.2026.1681171)
Supplement: Supplementary file 1 [file Table1.xlsx]

## Sheet: Sheet1
Name	Gender	Height (cm)	Body weight (kg)	Age	Angle of trunk rotation (º)	Thoracic Cobb angle (º)	Lumbar Cobb angle (º)	Orientation	Composite Functional Movement Screening Score	Deep Squat	Hurdle Step Right	Hurdle Step Left	Hurdle Step	Inline Lunge Right	Inline Lunge Left	Inline Lunge	Shoulder Mobility Right	Shoulder Mobility Left	Shoulder Mobility	Active Straight Leg Raise Right	Active Straight Leg Raise Left	Active Straight Leg Raise	Trunk Stability Push-Up	Rotary Stability Right	Rotary Stability Left	Rotary Stability
陈子x	female	165	52	16	15	21	21	Thoracic-Right-Lumbar-Right	10	1	2	2	2	2	2	2	3	2	2	2	3	2	0	1	1	1
俞煜x	female	156	45	16	10.5	13	17	Thoracic-Right-Lumbar-Left	14	2	2	2	2	1	2	1	2	3	2	3	3	3	3	1	2	1
毛彦x	female	166	55	16	6.1	0	10	Lumbar-Right	12	2	2	2	2	2	2	2	2	2	2	3	2	2	1	1	1	1
鲁栩x	female	168	52	14	11	38	35	Thoracic-Right-Lumbar-Left	11	2	2	2	2	0	0	0	2	2	2	3	3	3	0	2	2	2
韩依x	female	160	49	13	12.9	21	0	Thoraic-Right	12	1	2	2	2	2	2	2	3	3	3	2	2	2	1	1	1	1
邵佳x	female	164	52	14	9	17	27	Thoracic-Right-Lumbar-Left	12	1	2	2	2	2	1	1	3	3	3	3	3	3	1	1	1	1
袁志x	male	170	53	13	12	14	0	Thoraic-Right	9	2	2	2	2	1	2	1	1	1	1	2	2	2	0	1	1	1
周晓x	female	163	44	14	10	12	0	Thoraic-Right	11	1	2	2	2	1	2	1	2	3	3	2	3	2	1	1	1	1
朱雨x	female	161	47	15	9.9	16	0	Thoraic-Right	13	3	2	2	2	1	2	1	3	3	3	3	3	3	0	1	1	1
李濛x	female	155	42	15	7	37	47	Thoracic-Right-Lumbar-Left	12	2	2	2	2	2	2	2	3	3	3	2	3	2	0	1	1	1
陈奕x	male	178	78	14	10	0	11	Lumbar-Right	11	1	1	2	1	2	2	2	3	3	3	2	3	2	1	1	1	1
孙耀x	male	183	73	14	9.5	28	21	Thoracic-Right-Lumbar-Left	12	1	2	2	2	2	1	1	3	3	3	3	3	3	1	1	1	1
章露x	female	171	57	13	8	21	17	Thoracic-Right-Lumbar-Right	13	2	2	2	2	2	2	2	3	3	3	2	3	2	1	1	1	1
魏海x	female	163	45	15	15	23	23	Thoracic-Right-Lumbar-Right	12	2	2	2	2	2	1	1	3	3	3	2	3	2	1	1	1	1
徐辉x	male	172	51	15	9	0	17	Lumbar-Left	14	1	2	3	2	2	2	3	3	3	2	3	2	3	3	1	1	1
杨晨x	female	170	46	15	12	17	23	Thoracic-Right-Lumbar-Left	12	1	2	2	2	1	1	1	3	3	3	3	3	3	1	1	1	1
鲍梦x	female	172	58	15	7.1	0	14	Lumbar-Left	12	1	2	2	2	1	2	1	3	3	3	3	3	3	1	1	1	1
周倩x	female	164	50	15	9	10	20	Thoracic-Right-Lumbar-Right	13	2	2	1	1	2	2	2	3	3	3	3	3	3	1	1	1	1
邹怡x	female	162	51	17	10	12	13	Thoracic-Right-Lumbar-Right	12	2	2	2	2	2	2	2	2	1	1	3	3	3	1	2	1	1
符意x	female	163	49	16	12	20	0	Thoraic-Right	12	2	2	2	2	2	2	2	3	2	2	2	2	2	1	1	1	1
徐小x	male	170	52	15	8	29	0	Thoraic-Right	15	3	2	2	2	2	2	2	3	3	3	2	2	2	2	1	1	1
魏增x	male	171	69	15	7	20	0	Thoraic-Right	11	1	2	2	2	2	1	1	2	2	2	3	2	2	2	1	1	1
徐之x	male	170	45	16	9.1	23	23	Thoracic-Right-Lumbar-Right	11	1	2	3	2	2	2	2	3	3	3	2	2	2	0	1	1	1
俞璨x	female	165	49	14	7	19	25	Thoracic-Right-Lumbar-Left	11	2	2	2	2	2	2	2	2	2	2	3	2	2	0	1	1	1
陈佳x	male	166	47	15	12.7	16		Thoraic-Right	8	1	1	2	1	1	1	1	3	2	2	1	1	1	1	0	0	0
诸薇x	female	160	40	14	6	20	24	Thoracic-Right-Lumbar-Right	12	2	2	1	1	2	2	2	3	3	3	3	2	2	1	1	1	1
陆意x	female	163	48	13	10.2	20	20	Thoracic-Right-Lumbar-Right	10	1	2	2	2	2	1	1	3	2	2	3	3	3	0	1	1	1
宣逸x	female	176	53	15	9	0	14	Lumbar-Left	14	2	2	2	2	2	2	2	3	3	3	3	3	3	1	1	1	1
陈楠x	female	164	43	15	10	0	14	Lumbar-Left	10	2	2	2	2	2	2	2	3	2	2	1	1	1	0	1	1	1
孙雨x	male	178	55	15	8	14	25	Thoracic-Right-Lumbar-Right	12	2	2	2	2	2	2	2	2	2	2	2	2	2	1	1	1	1
黄晶x	female	162	51	15	8	10	0	Thoraic-Right	11	2	2	1	1	3	3	3	3	2	2	3	3	3	0	0	0	0
黄思x	female	161	44	15	7	28	31	Thoracic-Right-Lumbar-Left	13	1	2	2	2	2	2	2	3	3	3	3	3	3	1	1	1	1
